# Supplementary material for: Integrative analysis of plasma metabolomics and proteomics reveals the metabolic landscape of breast cancer
Source: Cancer Metab. 2022 Aug 17;10:13. doi: 10.1186/s40170-022-00289-6 (PMC9382832; doi:10.1186/s40170-022-00289-6)
Supplement: Supplementary file 2 — Additional file 2. [file 40170_2022_289_MOESM2_ESM.xlsx]

## Sheet: Supplementary Table 1
Supplementary Table 1. Demographic characteristics of Testing Cohort participants.
Parameters	Healthy Controls	Benign Patients	BC Patients	P-value
All case	29	30	32
Age (mean ± SD)	37.97 ± 8.60	39.60 ± 11.67	53.81 ± 11.15	< 0.001
Gender (Female)	29	30	32	-
BMI	22.66± 3.06	23.61± 2.96	24.18± 3.19	0.145
(mean±SD, Kg/m2)
Tumor molecular type	NA	NA		-
Luminal A			5 (15.63%)
Luminal B			8 (25%)
HER-2+			6 (18.75%)
Basal-like			6 (18.75%)
Unknown			7 (21.87%)
Menopause*	NA			< 0.001
Post-menopausal women		3 (10%)	12 (37.5%)
Pre-menopausal women		27 (90%)	20 (62.5%)
Tumor stage	NA	NA		-
I			5 (15.63%)
II			5 (15.63%)
III			14 (43.74%)
Unknown			8 (25%)
CA15-3#				0.039
> 25.00 U/ml	0 (0)	0 (0)	6 (18.8%)
≤ 25.00 U/ml	29 (100%)	30 (100%)	26 (81.2%)
CEA#				0.791
> 5.00 ng/ml	0 (0)	0 (0)	2 (6.3%)
≤ 5.00 ng/ml	29 (100%)	30 (100%)	30 (93.7%)
Continuous variables (Age and BMI) were tested with One way ANOVA analysis. Dichotomous data (Menopause) was tested with chi-square test, assigned “Post-menopausal women” = 1 and “Pre-menopausal women” = 2. *: Differences between BC and benign groups. #: Differences among there groups were tested with Kruskal-wallis test. “P < 0.05” was considered as statistical significance. Abbreviations: BC, b…

## Sheet: Supplementary Table 2
Compounds	Fold Change	log2(FC)	P	VIP	AUC
pyruvate	0.28204	-1.826	4.2069e-42	3.09114	1
cysteinylglycine	0.10502	-3.2513	2.4334e-41	3.08896	1
phosphate	0.51036	-0.97041	8.685e-35	2.89168	1
5-oxoproline	0.40082	-1.319	1.4799e-34	2.95821	0.996667
uracil	0.14265	-2.8095	2.2728e-34	2.9561	0.996667
aspartate	0.43396	-1.2044	4.3194e-31	2.91118	0.990667
AMP	0.13639	-2.8742	2.431e-30	2.91639	0.982
N-carbamoylaspartate	0.18702	-2.4188	1.5289e-29	2.9336	0.996667
fumarate	0.46106	-1.117	4.9123e-29	2.88097	0.994667
lactate	0.35523	-1.4932	1.8756e-28	2.85654	0.995333
cys-gly, oxidized	0.1804	-2.4707	2.483e-27	2.82054	0.999333
phosphoethanolamine (PE)	0.40324	-1.3103	8.4218e-26	2.81492	0.995333
linoleoylcarnitine (C18:2)*	0.40556	-1.302	2.1155e-25	2.87684	0.996667
taurine	0.51877	-0.94683	9.7316e-23	2.69891	0.979333
malate	0.50833	-0.97616	2.3113e-22	2.75322	0.979333
oleoylcarnitine (C18:1)	0.4969	-1.009	2.4876e-21	2.75092	0.985333
2-keto-3-deoxy-gluconate	0.41039	-1.2849	1.5751e-20	2.54892	0.938667
docosapentaenoylcarnitine (C22:5n3)*	0.28667	-1.8025	3.4044e-19	2.58655	0.962
cysteine s-sulfate	0.32312	-1.6299	2.6868e-18	2.56128	0.972667
1-(1-enyl-palmitoyl)-GPC (P-16:0)*	0.52982	-0.91642	4.0851e-18	2.47073	0.954667
5-methylthioadenosine (MTA)	8.6764	3.1171	7.7104e-18	2.51371	0.983333
undecanedioate (C11-DC)	0.365	-1.454	9.1922e-18	2.47859	0.96
arachidonoylcarnitine (C20:4)	0.31225	-1.6792	1.023e-17	2.52091	0.980667
caproate (6:0)	0.57707	-0.79317	1.4942e-17	2.35083	0.964
2'-O-methylcytidine	9.4979	3.2476	4.1686e-17	2.47663	0.992
1-carboxyethylleucine	0.33757	-1.5667	4.8361e-17	2.38762	0.962
1-palmitoyl-GPC (16:0)	0.66424	-0.59022	6.8428e-17	2.41787	0.968
heme	0.12744	-2.9722	1.5145e-16	2.44693	0.965333
glucose	3.9297	1.9744	1.5708e-16	2.41572	0.96
3-amino-2-piperidone	0.51835	-0.94801	5.493e-16	2.33086	0.945333
succinate	0.54314	-0.88061	1.1443e-15	2.37625	0.952667
cysteinylglycine disulfide*	0.54303	-0.88089	3.0752e-15	2.37227	0.957333
maltose	0.23734	-2.075	4.9028e-15	2.26457	0.958
docosahexaenoylcarnitine (C22:6)*	0.34408	-1.5392	8.1824e-15	2.3218	0.945333
1-stearoyl-GPC (18:0)	0.58412	-0.77566	1.5763e-14	2.26893	0.94
N-acetylaspartate (NAA)	0.33784	-1.5656	2.2455e-14	2.35429	0.966667
nicotinamide	0.53941	-0.89056	7.7112e-14	2.26522	0.945333
linolenoylcarnitine (C18:3)*	0.51123	-0.96795	9.5498e-14	2.30931	0.932
arginine	2.353	1.2345	1.7221e-13	2.33851	0.974
dihomo-linolenoylcarnitine (C20:3n3 or 6)*	0.43413	-1.2038	2.3967e-13	2.27945	0.936
1-(1-enyl-stearoyl)-GPE (P-18:0)*	0.46489	-1.1051	2.8172e-13	2.18504	0.932
cysteine	0.656	-0.60823	3.7525e-13	2.25074	0.932667
dihomo-linoleoylcarnitine (C20:2)*	0.55135	-0.85895	7.6561e-13	2.34285	0.92
oleamide	3.9635	1.9868	1.1093e-12	2.20678	0.992667
ornithine	0.64874	-0.62428	2.016e-12	2.14839	0.923333
adrenoylcarnitine (C22:4)*	0.39718	-1.3321	2.2632e-12	2.26183	0.919333
palmitamide (16:0)	4.3076	2.1069	2.5952e-12	2.16854	0.994
1-carboxyethylvaline	0.48348	-1.0485	3.3978e-12	2.07606	0.916667
ergothioneine	0.27042	-1.8867	3.5364e-12	2.18349	0.958
2'-deoxyuridine	5.5534	2.4734	3.8642e-12	2.14096	0.942667
linoleamide (18:2n6)	3.7995	1.9258	6.3397e-12	2.14397	0.985333
palmitoleamide (16:1)*	3.658	1.871	1.7955e-11	2.11786	0.985333
glycerol	3.6206	1.8562	1.7956e-11	1.97749	0.962667
adenine	3.1352	1.6486	3.6178e-11	2.15094	0.985333
1-(1-enyl-palmitoyl)-GPE (P-16:0)*	0.52843	-0.92022	4.6663e-11	1.99521	0.926
2-palmitoyl-GPC* (16:0)*	0.66161	-0.59596	5.5534e-11	1.9904	0.944
1-(1-enyl-oleoyl)-GPE (P-18:1)*	0.50369	-0.9894	1.0321e-10	1.96627	0.911333
stearamide (18:0)	3.7077	1.8905	1.0557e-10	2.06845	0.980667
mannose	4.5057	2.1717	2.4831e-10	1.93883	0.945333
sarcosine	0.24994	-2.0003	4.2122e-10	2.06073	0.973333
benzoate	1.7775	0.82986	4.2642e-10	1.98987	0.938
cysteine-glutathione disulfide	0.10294	-3.2802	8.963e-10	1.96005	0.996
glutamate	0.58355	-0.77708	1.4604e-09	1.9032	0.918667
palmitoylcarnitine (C16)	0.68199	-0.55219	2.0219e-09	2.0645	0.886
gamma-glutamyltryptophan	0.66426	-0.59019	2.2415e-09	1.91452	0.876667
1-oleoyl-GPC (18:1)	0.73072	-0.45262	4.7615e-09	1.83601	0.874667
stearoylcarnitine (C18)	0.69399	-0.52701	6.3114e-09	2.0057	0.885333
palmitoleoylcarnitine (C16:1)*	0.61408	-0.70351	7.8131e-09	1.9294	0.865333
5,6-dihydrouracil	0.29782	-1.7475	8.7919e-09	1.78321	0.949333
5-methyluridine (ribothymidine)	1.6224	0.69813	9.8644e-09	1.83234	0.926
2-oleoylglycerol (18:1)	3.7814	1.9189	1.2408e-08	1.82339	0.976
margaroylcarnitine (C17)*	0.57401	-0.80085	1.5764e-08	1.96282	0.882667
retinol (Vitamin A)	1.5267	0.61037	1.6602e-08	1.74999	0.900667
dihydroorotate	0.49217	-1.0228	4.206e-08	1.77255	0.836
propyl 4-hydroxybenzoate	3.9678	1.9883	5.2292e-08	1.82731	0.924667
mannonate*	0.64778	-0.62643	8.6622e-08	1.75034	0.867333
alpha-hydroxyisocaproate	0.66358	-0.59165	8.8844e-08	1.81135	0.779333
bilirubin (E,E)*	2.5598	1.356	1.0589e-07	1.7686	0.932
iminodiacetate (IDA)	0.24408	-2.0345	1.1553e-07	1.84087	0.973333
2-hydroxysebacate	2.6513	1.4067	1.4406e-07	1.68556	0.901333
caprylate (8:0)	1.791	0.84076	2.1926e-07	1.73568	0.885333
hydroxy-N6,N6,N6-trimethyllysine*	0.7038	-0.50677	3.6906e-07	1.58258	0.833333
1-palmitoleoyl-GPC* (16:1)*	0.71147	-0.49112	3.9145e-07	1.67078	0.835333
1-carboxyethylisoleucine	0.53476	-0.90303	4.2582e-07	1.61154	0.828667
3-hydroxystachydrine*	0.16403	-2.6079	7.7775e-07	1.60024	0.824667
caprate (10:0)	1.451	0.537	8.7734e-07	1.62276	0.882667
bilirubin	2.2757	1.1863	9.1882e-07	1.60286	0.872667
1-linoleoylglycerol (18:2)	3.1798	1.6689	1.0512e-06	1.5523	0.936
(S)-a-amino-omega-caprolactam	0.60146	-0.73345	1.5277e-06	1.55115	0.857333
methionine	1.358	0.44143	1.541e-06	1.61381	0.861333
fructosyllysine	2.2043	1.1403	2.5748e-06	1.59252	0.856
3-hydroxylaurate	0.5183	-0.94814	3.2607e-06	1.52561	0.816
sphingadienine	1.9348	0.95218	9.0456e-06	1.52133	0.828667
alpha-ketoglutarate	0.56867	-0.81434	1.3833e-05	1.38979	0.900667
lysine	0.84212	-0.2479	1.4429e-05	1.3682	0.794667
glycine conjugate of C10H14O2 (1)*	2.7193	1.4432	1.9052e-05	1.40995	0.864667
branched chain 14:0 dicarboxylic acid	0.30146	-1.73	2.0407e-05	1.45405	0.693333
N-formylphenylalanine	2.5166	1.3315	3.2047e-05	1.48163	0.873333
leucylglycine	0.59347	-0.75276	3.3904e-05	1.25443	0.796667
vanillylmandelate (VMA)	1.4683	0.55418	3.616e-05	1.39361	0.82
palmitoylcholine	6.4397	2.687	3.6725e-05	1.52569	0.906667
arachidonoylcholine	7.5194	2.9106	3.7687e-05	1.48356	0.929333
linoleoylcholine*	6.6972	2.7435	3.7866e-05	1.53093	0.927333
N1-methylinosine	1.7241	0.78583	3.9243e-05	1.426	0.818
glucuronate	1.62	0.69597	4.863e-05	1.34658	0.838667
phosphocholine	0.75313	-0.40903	5.0263e-05	1.33113	0.79
stachydrine	0.50087	-0.9975	6.0943e-05	1.37105	0.738
gluconate	1.5346	0.61788	7.557e-05	1.38638	0.818667
allantoin	1.6066	0.68404	8.2429e-05	1.33593	0.898
FAD	0.72008	-0.47378	8.4656e-05	1.38608	0.8
methionine sulfoxide	1.6096	0.68674	8.5926e-05	1.38427	0.81
fructose	3.077	1.6215	8.9146e-05	1.28991	0.956667
dodecadienoate (12:2)*	0.6468	-0.62862	0.00010319	1.39223	0.792
3,4-dihydroxybutyrate	1.4818	0.56737	0.00010808	1.32365	0.83
pyroglutamine*	1.8047	0.85179	0.00010968	1.29514	0.838
3-hydroxymyristate	0.58017	-0.78546	0.00011124	1.29369	0.787333
1-stearoyl-GPI (18:0)	1.4657	0.55155	0.00011132	1.4229	0.793333
indole-3-carboxylate	0.70351	-0.50737	0.00011163	1.29734	0.774
pelargonate (9:0)	1.3252	0.40622	0.00012542	1.43009	0.812
cystine	2.1318	1.0921	0.00012567	1.30279	0.848
N-acetylglucosamine/N-acetylgalactosamine	0.66645	-0.58542	0.0001433	1.15373	0.848667
suberate (C8-DC)	1.9316	0.94978	0.00014361	1.29869	0.836667
1-linoleoyl-GPE (18:2)*	1.8274	0.8698	0.00014657	1.29195	0.821333
myristoylcarnitine (C14)	0.72244	-0.46905	0.00015788	1.39744	0.803333
dodecenedioate (C12:1-DC)*	0.51339	-0.96188	0.00016982	1.32633	0.862667
N6-methyladenosine	1.4884	0.57378	0.00017009	1.29469	0.759333
1-arachidonoyl-GPE (20:4n6)*	1.325	0.40598	0.00017625	1.17174	0.79
heptanoate (7:0)	1.546	0.62858	0.00019331	1.4036	0.8
gamma-glutamylmethionine	1.4459	0.53196	0.0001948	1.27125	0.771333
1-palmitoyl-2-oleoyl-GPC (16:0/18:1)	1.2151	0.28102	0.0001956	1.21999	0.782
branched-chain, straight-chain, or cyclopropyl 12:1 fatty acid*	0.56963	-0.8119	0.00020835	1.28342	0.777333
tetradecadienoate (14:2)*	0.57062	-0.8094	0.00022936	1.2625	0.778
kynurenine	0.72063	-0.47267	0.00023532	1.26642	0.777333
3,4-methyleneheptanoate	1.8869	0.91599	0.00028618	1.2629	0.8
biliverdin	0.62637	-0.67491	0.00029327	1.20919	0.795333
1-palmitoleoyl-2-linolenoyl-GPC (16:1/18:3)*	1.6001	0.67819	0.00029603	1.24333	0.763333
8-hydroxyoctanoate	3.2617	1.7056	0.00030307	1.27988	0.713333
isovalerate (C5)	1.508	0.5926	0.00030417	1.28735	0.782
N-acetylneuraminate	1.2407	0.31118	0.00032098	1.243	0.786
stearoyl ethanolamide	0.84535	-0.24239	0.00032981	1.36567	0.754667
2'-O-methyluridine	1.5408	0.62368	0.00035703	1.3786	0.799333
1,2,3-benzenetriol sulfate (2)	0.26459	-1.9182	0.00040217	1.24429	0.670667
3-hydroxysebacate	2.2452	1.1668	0.00042549	1.17829	0.779333
undecanoate (11:0)	1.1592	0.21318	0.00043377	1.22857	0.756667
valerate (5:0)	0.58807	-0.76594	0.00052388	1.0845	0.761333
sphingomyelin (d18:1/25:0, d19:0/24:1, d20:1/23:0, d19:1/24:0)*	0.55696	-0.84436	0.0005255	1.34144	0.723333
cholesterol	1.2303	0.29895	0.00058269	1.06413	0.775333
1-palmitoyl-2-alpha-linolenoyl-GPC (16:0/18:3n3)*	1.5326	0.616	0.00059457	1.21604	0.806
suberoylcarnitine (C8-DC)	2.9416	1.5566	0.00066818	1.05779	0.793333
N,N,N-trimethyl-alanylproline betaine (TMAP)	1.2946	0.3725	0.00069321	1.20731	0.773333
cinnamoylglycine	0.39292	-1.3477	0.0007151	1.12315	0.702
4-methylcatechol sulfate	0.46313	-1.1105	0.00073477	1.18146	0.714667
3-methylhistidine	0.45526	-1.1352	0.00077437	1.18165	0.672667
tryptophan betaine	0.45898	-1.1235	0.00078148	1.05064	0.696667
isobutyrylglycine (C4)	1.8398	0.87958	0.00087922	1.18919	0.78
1-(1-enyl-stearoyl)-2-oleoyl-GPE (P-18:0/18:1)	0.75163	-0.4119	0.00089682	1.17111	0.737333
acetylcarnitine (C2)	0.78769	-0.34429	0.00092555	1.17675	0.734667
1-palmitoyl-GPI* (16:0)	2.1068	1.0751	0.0010181	1.1631	0.812
2,2'-Methylenebis(6-tert-butyl-p-cresol)	0.56598	-0.82118	0.0010306	1.05015	0.759333
isovalerylglycine	2.1275	1.0891	0.0010593	1.17833	0.792
glutamine	1.2099	0.27485	0.0011185	1.16677	0.778667
1-arachidonoyl-GPI* (20:4)*	1.2722	0.34729	0.0011221	1.13162	0.752667
1-linoleoyl-GPG (18:2)*	1.3555	0.43885	0.0011242	1.06795	0.740667
lignoceroylcarnitine (C24)*	0.66945	-0.57895	0.0011815	1.09707	0.71
1-(1-enyl-palmitoyl)-2-linoleoyl-GPE (P-16:0/18:2)*	0.73005	-0.45394	0.0012079	1.13042	0.665333
1-palmitoyl-2-palmitoleoyl-GPC (16:0/16:1)*	1.779	0.83104	0.0012489	1.05077	0.819333
1-methylnicotinamide	0.67014	-0.57747	0.0014284	1.03252	0.738
1-palmitoleoyl-2-linoleoyl-GPC (16:1/18:2)*	1.3927	0.47785	0.0015449	1.00848	0.743333
(14 or 15)-methylpalmitate (a17:0 or i17:0)	0.77686	-0.36427	0.0016022	1.14445	0.745333
betonicine	0.41304	-1.2756	0.0016205	1.04954	0.668667
1-carboxyethylphenylalanine	0.67822	-0.56017	0.0016409	1.02794	0.76
N-acetylglutamate	1.5272	0.6109	0.0016484	1.09959	0.756667
1-(1-enyl-palmitoyl)-2-oleoyl-GPE (P-16:0/18:1)*	0.8016	-0.31905	0.0017491	1.10471	0.694
1-palmitoyl-2-linoleoyl-GPC (16:0/18:2)	1.1609	0.21528	0.0017659	1.03775	0.777333
laurate (12:0)	0.80886	-0.30603	0.0018325	1.05826	0.848
imidazole lactate	1.3518	0.43484	0.0020561	1.05136	0.715333
ribonate	1.49	0.57533	0.0020655	1.10149	0.72
1,2-dipalmitoyl-GPC (16:0/16:0)	1.1621	0.21674	0.0026025	0.950314	0.736667
4-allylphenol sulfate	0.37153	-1.4285	0.0026841	0.890775	0.632667
2-hydroxylaurate	0.77847	-0.36129	0.0028332	1.04012	0.745333
3-hydroxydecanoate	0.72653	-0.4609	0.0028692	1.03034	0.697333
octanoylcarnitine (C8)	0.62583	-0.67617	0.0029575	1.1655	0.729333
glycosyl ceramide (d18:2/24:1, d18:1/24:2)*	1.3889	0.47394	0.0031893	0.988816	0.718667
1-ribosyl-imidazoleacetate*	1.5698	0.65057	0.0032885	1.0315	0.758667
1-methylxanthine	0.25246	-1.9859	0.0033461	0.946558	0.846667
1-linoleoyl-GPI* (18:2)*	1.4031	0.48866	0.0033583	1.00324	0.765333
1-methyladenosine	1.1686	0.22474	0.0033745	1.06662	0.74
5-(galactosylhydroxy)-L-lysine	1.2525	0.32479	0.0036898	1.02814	0.715333
urate	1.2131	0.27868	0.0037277	0.928373	0.735333
sphingomyelin (d18:2/24:1, d18:1/24:2)*	1.2237	0.29124	0.0038098	0.93861	0.712
pregnanediol-3-glucuronide	0.42221	-1.244	0.0042736	1.14953	0.582
hydroxyasparagine	1.1811	0.24009	0.0046755	1.03864	0.736667
tyrosine	1.239	0.30922	0.0048875	0.982379	0.708
3-hydroxyoleate*	0.6373	-0.64996	0.0050004	1.00183	0.718667
N-oleoylserine	0.79755	-0.32636	0.0051995	1.01666	0.712667
N-methylproline	0.50852	-0.97561	0.0052178	1.00904	0.695333
trigonelline (N'-methylnicotinate)	0.64083	-0.642	0.00529	0.797466	0.71
3-methylglutaconate	1.3572	0.44065	0.0053102	0.993585	0.719333
3-indoleglyoxylic acid	1.4463	0.53241	0.0053913	0.967512	0.701333
1-(1-enyl-palmitoyl)-2-arachidonoyl-GPE (P-16:0/20:4)*	0.80574	-0.31161	0.0056472	1.07279	0.686667
methyl-4-hydroxybenzoate sulfate	0.46192	-1.1143	0.0063558	0.994401	0.708
serine	0.86749	-0.20509	0.0066129	0.890664	0.721333
2-aminoadipate	1.4091	0.49476	0.0069416	0.862105	0.727333
4-hydroxyphenylpyruvate	1.5304	0.6139	0.007018	0.916001	0.695333
3-methoxycatechol sulfate (1)	0.44782	-1.159	0.0073241	1.01579	0.68
N-stearoyltaurine	0.6379	-0.64859	0.0077706	0.882378	0.824
1-methyl-4-imidazoleacetate	1.8555	0.89182	0.0079081	0.949921	0.847333
sphinganine-1-phosphate	1.4626	0.54849	0.0080058	0.709005	0.708
2-palmitoleoyl-GPC* (16:1)*	0.7727	-0.37202	0.0081907	0.954296	0.698
1-stearoyl-2-linoleoyl-GPE (18:0/18:2)*	1.5299	0.61343	0.0081983	0.907817	0.718
eicosenoylcarnitine (C20:1)*	0.73833	-0.43766	0.00822	0.9658	0.822
1-oleoyl-GPE (18:1)	1.4502	0.53626	0.0083221	0.896556	0.708
1-(1-enyl-stearoyl)-2-arachidonoyl-GPE (P-18:0/20:4)*	0.79057	-0.33903	0.008444	1.0452	0.689333
hexadecenedioate (C16:1-DC)*	1.6091	0.68624	0.0086643	0.810193	0.713333
carnitine	1.1676	0.22351	0.0088712	0.92435	0.759333
N-acetylserine	1.1715	0.22831	0.0092088	1.00872	0.716667
ferulic acid 4-sulfate	3.5873	1.8429	0.0094797	0.854592	0.713333
1-stearoyl-GPE (18:0)	0.83542	-0.25942	0.0095671	0.856543	0.641333
1-oleoyl-GPI (18:1)	1.374	0.45838	0.0096409	0.88019	0.707333
arabonate/xylonate	1.2539	0.32642	0.0097423	0.975597	0.725333
1-palmitoyl-2-dihomo-linolenoyl-GPC (16:0/20:3n3 or 6)*	1.224	0.2916	0.0098673	0.870903	0.706667
3-hydroxydecanoylcarnitine	0.72468	-0.46458	0.010431	1.03414	0.692667
1-stearoyl-2-oleoyl-GPC (18:0/18:1)	1.2117	0.27699	0.010463	0.857228	0.712667
prolylhydroxyproline	1.4975	0.58253	0.010911	0.897853	0.737333
1-palmitoyl-2-linoleoyl-GPE (16:0/18:2)	1.5025	0.58736	0.011223	0.880256	0.708667
octadecenedioylcarnitine (C18:1-DC)*	1.5261	0.60989	0.011513	0.756377	0.698667
orotidine	0.84468	-0.24352	0.011539	0.841665	0.701333
N-acetylleucine	1.2642	0.33828	0.01186	0.931558	0.680667
beta-cryptoxanthin	0.63265	-0.66053	0.012067	0.964727	0.712
1,5-anhydroglucitol (1,5-AG)	1.3187	0.39915	0.012071	0.980992	0.692667
N,N,N-trimethyl-5-aminovalerate	0.74815	-0.4186	0.01262	0.874417	0.697333
homoarginine	0.81431	-0.29635	0.012866	0.803866	0.676667
threonate	1.2119	0.27723	0.013014	0.966656	0.686667
9,10-DiHOME	2.2673	1.181	0.013071	0.821661	0.704667
4-hydroxyhippurate	0.60846	-0.71676	0.013461	0.874941	0.574667
16-hydroxypalmitate	0.77632	-0.36528	0.013925	0.823748	0.730667
sebacate (C10-DC)	1.3462	0.4289	0.014301	0.837717	0.674667
N-palmitoyl-sphinganine (d18:0/16:0)	1.4795	0.56513	0.014464	0.76604	0.690667
serotonin	2.1466	1.1021	0.014565	0.842516	0.686
3-hydroxyhippurate	0.48813	-1.0347	0.014698	0.909202	0.612
octadecenedioate (C18:1-DC)	1.7426	0.80121	0.014861	0.78741	0.718667
cystathionine	1.6117	0.68856	0.015346	0.890462	0.656
3beta-hydroxy-5-cholestenoate	1.2475	0.319	0.015633	0.845326	0.694667
palmitoyl ethanolamide	0.8677	-0.20473	0.016311	0.911993	0.722667
sphingomyelin (d18:2/24:2)*	1.2605	0.33402	0.016482	0.756796	0.666
S-methylcysteine sulfoxide	0.69103	-0.53319	0.017062	0.786449	0.656667
decadienedioic acid (C10:2-DC)	1.8435	0.88241	0.017515	0.713968	0.683333
3-hydroxy-3-methylglutarate	1.2153	0.28129	0.017894	0.909727	0.685333
sphingomyelin (d18:1/22:2, d18:2/22:1, d16:1/24:2)*	1.1988	0.26165	0.018079	0.686765	0.666667
1-stearoyl-2-linoleoyl-GPC (18:0/18:2)*	1.1185	0.16152	0.018917	0.795629	0.697333
ascorbic acid 3-sulfate*	1.3251	0.40605	0.019296	0.826586	0.644667
oxalate (ethanedioate)	1.2595	0.33287	0.019356	0.794603	0.692667
N-formylmethionine	1.149	0.20038	0.019568	0.86879	0.739333
heptenedioate (C7:1-DC)*	1.3061	0.38525	0.019809	0.720795	0.690667
nonanoylcarnitine (C9)	0.71207	-0.48992	0.020227	0.94743	0.679333
hexanoylcarnitine (C6)	0.74947	-0.41605	0.020526	0.929379	0.650667
11beta-hydroxyandrosterone glucuronide	1.3633	0.44705	0.021042	0.655769	0.662
1-oleoyl-2-linoleoyl-GPE (18:1/18:2)*	1.6945	0.76084	0.022547	0.783602	0.676
dopamine 4-sulfate	1.8893	0.91783	0.02294	0.888601	0.708
sphingomyelin (d18:1/24:1, d18:2/24:0)*	1.1698	0.22627	0.023001	0.746632	0.664667
nervonoylcarnitine (C24:1)*	1.5965	0.6749	0.023979	0.70182	0.717333
5-dodecenoate (12:1n7)	0.72708	-0.4598	0.024176	0.821601	0.679333
2-hydroxyglutarate	0.76661	-0.38344	0.024769	0.803615	0.71
alpha-tocopherol	1.2567	0.32968	0.025034	0.717981	0.662
N-palmitoyl-sphingadienine (d18:2/16:0)*	1.1406	0.18985	0.025265	0.712417	0.641333
N6,N6,N6-trimethyllysine	0.79283	-0.33492	0.02678	0.718218	0.679333
1-(1-enyl-stearoyl)-2-linoleoyl-GPE (P-18:0/18:2)*	0.81052	-0.30307	0.027205	0.791558	0.634667
andro steroid monosulfate C19H28O6S (1)*	1.6956	0.76178	0.027971	0.709934	0.651333
myristoleate (14:1n5)	0.71133	-0.49142	0.028239	0.782907	0.698667
hexadecanedioate (C16)	1.6627	0.73353	0.02851	0.665803	0.654
3-methyl-2-oxobutyrate	0.87106	-0.19916	0.029069	0.914301	0.596
gamma-glutamylcitrulline*	1.3252	0.40616	0.03061	0.786479	0.659333
(16 or 17)-methylstearate (a19:0 or i19:0)	0.81031	-0.30345	0.031594	0.814747	0.675333
adipoylcarnitine (C6-DC)	1.3891	0.47413	0.032645	0.721071	0.638
pyridoxal	1.209	0.27387	0.03265	0.7415	0.694
1-palmitoyl-2-arachidonoyl-GPC (16:0/20:4n6)	1.1202	0.16379	0.032816	0.570419	0.69
5alpha-androstan-3alpha,17beta-diol monosulfate (1)	0.68132	-0.55359	0.032818	0.841669	0.699333
N-delta-acetylornithine	0.76114	-0.39376	0.033284	0.738929	0.632
guanidinoacetate	1.1836	0.24324	0.033925	0.780976	0.702667
4-methylguaiacol sulfate	0.49849	-1.0044	0.034326	0.778376	0.681333
proline	1.1721	0.22906	0.035044	0.711815	0.66
pantothenate (Vitamin B5)	0.79365	-0.33343	0.035107	0.760072	0.735333
1-methyl-5-imidazoleacetate	0.61106	-0.71062	0.035635	0.769748	0.646
2-hydroxydecanoate	1.4843	0.56979	0.03627	0.645359	0.599333
pregnenetriol disulfate*	1.458	0.54401	0.037102	0.663034	0.681333
3-hydroxybutyroylglycine	0.72288	-0.46817	0.03715	0.726158	0.602
methylmalonate (MMA)	1.4003	0.48573	0.039229	0.781425	0.644667
1-arachidonoyl-GPC* (20:4)*	0.88289	-0.17969	0.039244	0.805155	0.628
tetradecanedioate (C14)	1.4798	0.56538	0.04156	0.618874	0.652
indolelactate	0.8652	-0.20889	0.044239	0.726879	0.681333
13-HODE + 9-HODE	0.82352	-0.28013	0.044561	0.717603	0.676
arachidate (20:0)	0.92004	-0.12023	0.044674	0.674652	0.692
isoleucine	1.1203	0.16386	0.044676	0.717978	0.645333
1-stearoyl-2-arachidonoyl-GPE (18:0/20:4)	1.2815	0.35781	0.045279	0.626416	0.672
N-palmitoyl-sphingosine (d18:1/16:0)	1.1129	0.15427	0.045483	0.578431	0.632667
2-hydroxyarachidate*	1.6579	0.72939	0.046365	0.660015	0.687333
decanoylcarnitine (C10)	0.70129	-0.51191	0.046524	0.876836	0.660667
sphingomyelin (d18:1/20:2, d18:2/20:1, d16:1/22:2)*	1.2042	0.26803	0.047221	0.578289	0.646667
dihomolinolenate (20:3n3 or 3n6)	1.442	0.52804	0.047525	0.686553	0.607333
pantoate	1.2141	0.27984	0.04899	0.734055	0.692
N-stearoyl-sphingosine (d18:1/18:0)*	1.2219	0.28909	0.049042	0.581463	0.616667
spermidine	0.48923	-1.0314	#N/A	0.409448	0.945333
citrate	1.9969	0.99777	#N/A	0.639576	0.868
glycerol 3-phosphate	2.9863	1.5784	#N/A	0.612265	0.812
1-linoleoyl-GPA (18:2)*	4.0339	2.0122	#N/A	0.495208	0.807333
glycochenodeoxycholate	3.5701	1.836	#N/A	0.542675	0.773333
gamma-glutamylglutamate	0.84824	-0.23745	#N/A	0.162171	0.768667
taurochenodeoxycholate	4.1656	2.0585	#N/A	0.449383	0.764
N-acetyltaurine	1.1574	0.21084	#N/A	0.119225	0.728667
docosahexaenoate (DHA; 22:6n3)	0.83472	-0.26064	#N/A	0.260798	0.712
mannitol/sorbitol	2.9171	1.5445	#N/A	0.462958	0.707333
hexadecadienoate (16:2n6)	0.75401	-0.40734	#N/A	0.583961	0.701333
pyridoxate	0.65422	-0.61215	#N/A	0.547673	0.695333
(2 or 3)-decenoate (10:1n7 or n8)	0.82458	-0.27827	#N/A	0.532741	0.692667
trimethylamine N-oxide	0.90502	-0.14398	#N/A	0.1407	0.691333
ethylmalonate	1.3174	0.3977	#N/A	0.649432	0.690667
glycocholate	3.7621	1.9115	#N/A	0.312771	0.69
orotate	0.92123	-0.11837	#N/A	0.185946	0.686
chenodeoxycholate	1.7397	0.79885	#N/A	0.536765	0.685333
9-hydroxystearate	0.78343	-0.35212	#N/A	0.73053	0.678667
erythritol	1.1494	0.20085	#N/A	0.422965	0.677333
androsterone sulfate	0.7507	-0.41369	#N/A	0.808347	0.676667
ribulonate/xylulonate/lyxonate*	0.97749	-0.032841	#N/A	0.0255403	0.676667
myristate (14:0)	0.88473	-0.17668	#N/A	0.516851	0.674667
arabitol/xylitol	2.3703	1.2451	#N/A	0.368631	0.674667
2-hydroxyfluorene sulfate	1.9688	0.97735	#N/A	0.595191	0.673333
5alpha-androstan-3beta,17beta-diol monosulfate (2)	0.76478	-0.38687	#N/A	0.612811	0.672667
margarate (17:0)	0.86141	-0.21523	#N/A	0.582465	0.672667
taurocholate	8.6383	3.1107	#N/A	0.175717	0.670667
4-allylcatechol sulfate	0.83512	-0.25994	#N/A	0.0980858	0.670667
sphingomyelin (d18:1/21:0, d17:1/22:0, d16:1/23:0)*	0.88227	-0.18071	#N/A	0.741939	0.67
sphingomyelin (d17:1/14:0, d16:1/15:0)*	0.81913	-0.28783	#N/A	0.578875	0.668
pentadecanoate (15:0)	0.93779	-0.092657	#N/A	0.569504	0.665333
lactosyl-N-palmitoyl-sphingosine (d18:1/16:0)	1.1207	0.16434	#N/A	0.467505	0.665333
N-oleoyltaurine	0.9415	-0.086961	#N/A	0.0584387	0.665333
epiandrosterone sulfate	0.73812	-0.43806	#N/A	0.802692	0.664
isoleucylglycine	0.822	-0.28278	#N/A	0.317187	0.662667
asparagine	0.90613	-0.1422	#N/A	0.558072	0.661333
octadecadienedioate (C18:2-DC)*	1.4533	0.53931	#N/A	0.602046	0.660667
octadecanedioylcarnitine (C18-DC)*	1.2638	0.33771	#N/A	0.503585	0.660667
methylsuccinate	1.4998	0.58474	#N/A	0.332374	0.66
cholate	1.9912	0.99365	#N/A	0.368034	0.658667
(R)-3-hydroxybutyrylcarnitine	1.6951	0.76133	#N/A	0.490987	0.657333
oleoyl ethanolamide	0.84546	-0.24219	#N/A	0.615788	0.656667
gamma-glutamylglutamine	1.227	0.29515	#N/A	0.67865	0.656
2,3-dihydroxy-5-methylthio-4-pentenoate (DMTPA)*	0.9085	-0.13845	#N/A	0.577508	0.656
glycoursodeoxycholate	1.5797	0.65961	#N/A	0.42319	0.656
catechol sulfate	0.65486	-0.61074	#N/A	0.65301	0.655333
gamma-glutamylthreonine	0.87994	-0.18452	#N/A	0.630489	0.654667
p-cresol sulfate	0.69376	-0.52749	#N/A	0.516052	0.654667
sphingomyelin (d17:1/16:0, d18:1/15:0, d16:1/17:0)*	0.89925	-0.1532	#N/A	0.605412	0.654
glycerophosphoglycerol	0.81616	-0.29307	#N/A	0.378938	0.653333
gamma-CEHC glucuronide*	1.4788	0.5644	#N/A	0.684764	0.650667
2-hydroxynervonate*	1.189	0.24976	#N/A	0.59786	0.65
2-hydroxystearate	0.91378	-0.13008	#N/A	0.552624	0.65
hydroquinone sulfate	1.6833	0.75127	#N/A	0.510925	0.65
aconitate [cis or trans]	1.6336	0.70806	#N/A	0.599875	0.648
N2-acetyl,N6-methyllysine	1.0818	0.11348	#N/A	0.128445	0.648
1-oleoyl-2-linoleoyl-GPC (18:1/18:2)*	1.1518	0.20388	#N/A	0.683366	0.646
1-palmitoyl-2-arachidonoyl-GPE (16:0/20:4)*	1.2166	0.28284	#N/A	0.572428	0.646
glycocholenate sulfate*	1.2245	0.29214	#N/A	0.558179	0.646
tetradecadienedioate (C14:2-DC)*	1.4258	0.51179	#N/A	0.480704	0.646
8-methoxykynurenate	1.3145	0.39451	#N/A	0.471179	0.644667
1-stearoyl-2-oleoyl-GPE (18:0/18:1)	1.4508	0.53687	#N/A	0.642072	0.644
N,N-dimethylalanine	0.85504	-0.22593	#N/A	0.190456	0.643333
4-hydroxyphenylacetylglutamine	1.6991	0.76475	#N/A	0.677109	0.642667
glycochenodeoxycholate 3-sulfate	1.7828	0.83414	#N/A	0.516662	0.642667
5,6-dihydrouridine	1.1064	0.1459	#N/A	0.692498	0.641333
4-acetylphenyl sulfate	0.13295	-2.911	#N/A	0.652826	0.640667
tyramine O-sulfate	2.8358	1.5037	#N/A	0.660726	0.64
1-palmitoyl-2-oleoyl-GPE (16:0/18:1)	0.84594	-0.24137	#N/A	0.442027	0.64
gamma-glutamyl-alpha-lysine	0.89406	-0.16155	#N/A	0.557272	0.638667
sphingomyelin (d17:2/16:0, d18:2/15:0)*	0.89258	-0.16395	#N/A	0.467909	0.638
threonine	0.93055	-0.10384	#N/A	0.349696	0.638
1-palmitoyl-2-linoleoyl-GPI (16:0/18:2)	1.2438	0.31474	#N/A	0.643459	0.637333
succinylcarnitine (C4-DC)	0.86591	-0.20772	#N/A	0.506194	0.637333
1-(1-enyl-palmitoyl)-2-arachidonoyl-GPC (P-16:0/20:4)*	0.88684	-0.17326	#N/A	0.799166	0.636667
N2-acetyl,N6,N6-dimethyllysine	1.2982	0.37653	#N/A	0.397891	0.636
5,6-dihydrothymine	0.93269	-0.10053	#N/A	0.261515	0.634667
N-acetylhistidine	0.86932	-0.20203	#N/A	0.205681	0.634
arachidoylcarnitine (C20)*	0.89478	-0.16039	#N/A	0.543933	0.633333
pentose acid*	1.5771	0.6573	#N/A	0.637159	0.631333
thyroxine	1.1254	0.17046	#N/A	0.487276	0.631333
phytanate	0.83306	-0.26351	#N/A	0.335234	0.631333
homostachydrine*	0.82058	-0.28529	#N/A	0.383937	0.63
dopamine 3-O-sulfate	1.4518	0.53782	#N/A	0.739646	0.628667
3-decenoylcarnitine	0.85163	-0.2317	#N/A	0.746907	0.628
dimethylglycine	1.1744	0.23193	#N/A	0.679201	0.628
histidine	0.92779	-0.10813	#N/A	0.486965	0.628
butyrate/isobutyrate (4:0)	0.87792	-0.18783	#N/A	0.335294	0.628
acisoga	0.89864	-0.15418	#N/A	0.297068	0.628
5alpha-androstan-3alpha,17alpha-diol monosulfate	0.71692	-0.48011	#N/A	0.696324	0.627333
hydantoin-5-propionate	1.4991	0.58411	#N/A	0.634645	0.626
isovalerylcarnitine (C5)	1.2455	0.31678	#N/A	0.622585	0.625333
vanillactate	0.89741	-0.15617	#N/A	0.45686	0.625333
2-oxoarginine*	1.2211	0.28817	#N/A	0.601797	0.624667
1-stearoyl-2-arachidonoyl-GPC (18:0/20:4)	1.0791	0.10977	#N/A	0.341603	0.624667
(S)-3-hydroxybutyrylcarnitine	0.89118	-0.16621	#N/A	0.210306	0.624667
ribitol	0.9345	-0.097729	#N/A	0.38262	0.623333
glycoursodeoxycholic acid sulfate (1)	1.3714	0.45564	#N/A	0.236011	0.623333
methyl glucopyranoside (alpha + beta)	1.5702	0.65096	#N/A	0.128157	0.623333
1-linoleoyl-2-linolenoyl-GPC (18:2/18:3)*	1.2614	0.33508	#N/A	0.674656	0.622
gamma-tocopherol/beta-tocopherol	1.2315	0.30041	#N/A	0.63782	0.622
hydroxy-CMPF*	0.71695	-0.48006	#N/A	0.612742	0.621333
sphingomyelin (d18:0/18:0, d19:0/17:0)*	1.3166	0.39687	#N/A	0.426703	0.621333
hippurate	0.74339	-0.42781	#N/A	0.42882	0.62
1-(1-enyl-palmitoyl)-2-palmitoyl-GPC (P-16:0/16:0)*	1.0952	0.13119	#N/A	0.348938	0.619333
glutamate, gamma-methyl ester	0.88526	-0.17583	#N/A	0.464254	0.618667
1-palmitoyl-2-arachidonoyl-GPI (16:0/20:4)*	1.3579	0.44138	#N/A	0.574064	0.618
pseudouridine	1.0842	0.11658	#N/A	0.515313	0.617333
tiglyl carnitine (C5)	0.87566	-0.19156	#N/A	0.466774	0.617333
N6-succinyladenosine	0.90817	-0.13896	#N/A	0.394767	0.617333
3-carboxy-4-methyl-5-pentyl-2-furanpropionate (3-CMPFP)	0.93644	-0.094743	#N/A	0.198045	0.617333
uridine	0.92976	-0.10506	#N/A	0.487157	0.616
lactosyl-N-nervonoyl-sphingosine (d18:1/24:1)*	1.1375	0.18587	#N/A	0.372508	0.616
cis-4-decenoylcarnitine (C10:1)	0.8338	-0.26223	#N/A	0.755943	0.615333
2-hydroxybutyrate/2-hydroxyisobutyrate	1.1407	0.18998	#N/A	0.466705	0.615333
linoleoyl-linolenoyl-glycerol (18:2/18:3) [2]*	1.1164	0.15881	#N/A	0.238488	0.615333
1-palmitoyl-GPE (16:0)	1.0934	0.12881	#N/A	0.439135	0.614
7-HOCA	1.0749	0.10423	#N/A	0.330929	0.613333
gamma-CEHC	1.2106	0.27567	#N/A	0.494113	0.612
glutamine conjugate of C6H10O2 (2)*	1.0474	0.066854	#N/A	0.024925	0.612
5alpha-androstan-3alpha,17beta-diol monosulfate (2)	0.82599	-0.2758	#N/A	0.54126	0.610667
stearate (18:0)	0.94294	-0.084756	#N/A	0.422374	0.610667
linoleoyl-linolenoyl-glycerol (18:2/18:3) [1]*	1.188	0.24851	#N/A	0.376162	0.610667
glutarylcarnitine (C5-DC)	1.1296	0.17577	#N/A	0.351678	0.61
N-acetylarginine	1.1658	0.22137	#N/A	0.656705	0.609333
alanine	0.92013	-0.12009	#N/A	0.467672	0.609333
taurodeoxycholate	2.0544	1.0387	#N/A	0.583572	0.608667
sphingomyelin (d18:1/14:0, d16:1/16:0)*	0.93828	-0.091911	#N/A	0.384254	0.608667
16a-hydroxy DHEA 3-sulfate	1.6392	0.71302	#N/A	0.558619	0.608
sphingomyelin (d18:1/22:1, d18:2/22:0, d16:1/24:1)*	0.94437	-0.082576	#N/A	0.467936	0.608
nonadecanoate (19:0)	0.94678	-0.078898	#N/A	0.310853	0.608
glycine	0.93575	-0.095812	#N/A	0.188691	0.607333
laurylcarnitine (C12)	0.86535	-0.20865	#N/A	0.508547	0.606667
piperine	0.79415	-0.33252	#N/A	0.149147	0.606667
sphingosine 1-phosphate	0.93679	-0.0942	#N/A	0.455394	0.606
sphingomyelin (d18:1/19:0, d19:1/18:0)*	0.93159	-0.10223	#N/A	0.440306	0.606
O-sulfo-L-tyrosine	1.0708	0.098753	#N/A	0.359125	0.606
4-methoxyphenol sulfate	1.3047	0.38374	#N/A	0.476623	0.605333
guaiacol sulfate	0.74817	-0.41857	#N/A	0.501886	0.604667
glycodeoxycholate	1.8115	0.85719	#N/A	0.620135	0.603333
pimeloylcarnitine/3-methyladipoylcarnitine (C7-DC)	1.1434	0.19336	#N/A	0.342492	0.603333
3-methoxytyramine sulfate	1.1178	0.16066	#N/A	0.540488	0.602667
xanthine	1.272	0.34705	#N/A	0.500718	0.602667
sphinganine	1.2005	0.26363	#N/A	0.405477	0.602667
N-linoleoyltaurine*	1.09	0.12427	#N/A	0.124082	0.602667
myo-inositol	1.081	0.11234	#N/A	0.468088	0.602
docosadienoate (22:2n6)	0.93097	-0.10319	#N/A	0.252786	0.602
3-phenylpropionate (hydrocinnamate)	0.67473	-0.56761	#N/A	0.578164	0.600667
17alpha-hydroxypregnenolone 3-sulfate	1.3349	0.41675	#N/A	0.409938	0.600667
2-hydroxyhippurate (salicylurate)	4.8	2.263	#N/A	0.130442	0.600667
(N(1) + N(8))-acetylspermidine	1.2415	0.31206	#N/A	0.671162	0.6
1-palmitoyl-2-oleoyl-GPI (16:0/18:1)*	1.203	0.26664	#N/A	0.528074	0.6
N-acetyl-isoputreanine	0.89933	-0.15308	#N/A	0.395709	0.6
glycerophosphoethanolamine	0.92198	-0.11719	#N/A	0.266108	0.6
7-methylguanine	0.95007	-0.073889	#N/A	0.293602	0.599333
2-stearoyl-GPE (18:0)*	0.89407	-0.16155	#N/A	0.46171	0.598667
argininate*	0.85445	-0.22694	#N/A	0.456351	0.598667
N1-Methyl-2-pyridone-5-carboxamide	0.95287	-0.06965	#N/A	0.05516	0.598667
p-cresol glucuronide*	0.76757	-0.38163	#N/A	0.126278	0.598
3-hydroxy-2-ethylpropionate	0.91374	-0.13014	#N/A	0.495708	0.597333
stearidonate (18:4n3)	0.85634	-0.22375	#N/A	0.213634	0.597333
1-carboxyethyltyrosine	1.0132	0.018986	#N/A	0.101917	0.597333
beta-hydroxyisovalerate	0.89968	-0.15252	#N/A	0.467189	0.596667
linoleoyl-docosahexaenoyl-glycerol (18:2/22:6) [1]*	0.76711	-0.38249	#N/A	0.566105	0.596
N2,N2-dimethylguanosine	0.9372	-0.09357	#N/A	0.39568	0.596
sphingomyelin (d18:1/17:0, d17:1/18:0, d19:1/16:0)	0.96309	-0.054259	#N/A	0.283024	0.596
etiocholanolone glucuronide	0.80125	-0.31968	#N/A	0.647929	0.595333
beta-citrylglutamate	0.96821	-0.046607	#N/A	0.140823	0.595333
N-acetylcarnosine	1.25	0.32193	#N/A	0.44931	0.594667
4-hydroxychlorothalonil	1.1474	0.19831	#N/A	0.110018	0.594667
palmitate (16:0)	0.92034	-0.11976	#N/A	0.393174	0.594
5alpha-androstan-3beta,17beta-diol disulfate	0.97419	-0.037728	#N/A	0.160287	0.594
N2,N5-diacetylornithine	0.79708	-0.3272	#N/A	0.50614	0.593333
N-acetylalanine	1.0467	0.065863	#N/A	0.465357	0.593333
4-vinylphenol sulfate	1.1349	0.18254	#N/A	0.37221	0.593333
gamma-glutamylleucine	0.92937	-0.10568	#N/A	0.313209	0.592667
sphingomyelin (d18:2/18:1)*	1.0879	0.12148	#N/A	0.304765	0.592
1-(1-enyl-palmitoyl)-2-palmitoleoyl-GPC (P-16:0/16:1)*	1.0961	0.13237	#N/A	0.287572	0.592
cis-4-decenoate (10:1n6)*	0.80572	-0.31165	#N/A	0.704677	0.591333
4-acetamidobutanoate	0.9069	-0.14098	#N/A	0.367991	0.591333
phenol sulfate	1.2485	0.32023	#N/A	0.455284	0.590667
creatinine	1.0525	0.073847	#N/A	0.416767	0.590667
carotene diol (3)	0.85005	-0.23438	#N/A	0.591856	0.59
linoleoyl-docosahexaenoyl-glycerol (18:2/22:6) [2]*	0.78575	-0.34786	#N/A	0.493244	0.59
N6-acetyllysine	1.0815	0.11303	#N/A	0.425609	0.589333
10-heptadecenoate (17:1n7)	0.93078	-0.10348	#N/A	0.177977	0.589333
propionylglycine (C3)	0.94051	-0.08849	#N/A	0.00903313	0.588667
2,3-dihydroxyisovalerate	1.5851	0.66461	#N/A	0.282985	0.588
glycerate	1.1461	0.19675	#N/A	0.634487	0.587333
EDTA	0.90105	-0.15032	#N/A	0.53486	0.587333
tridecenedioate (C13:1-DC)*	0.87723	-0.18898	#N/A	0.356083	0.587333
gamma-glutamylhistidine	0.92223	-0.1168	#N/A	0.350416	0.586
1-stearoyl-2-arachidonoyl-GPI (18:0/20:4)	1.0809	0.11229	#N/A	0.341274	0.586
azelate (C9-DC)	0.94314	-0.084462	#N/A	0.127859	0.586
pregnenolone sulfate	1.3063	0.38552	#N/A	0.420961	0.584667
glycosyl-N-palmitoyl-sphingosine (d18:1/16:0)	1.0985	0.13548	#N/A	0.378383	0.584667
1-palmitoylglycerol (16:0)	0.93745	-0.093185	#N/A	0.309686	0.584
3-ureidopropionate	1.0295	0.042011	#N/A	0.165277	0.584
thioproline	0.92237	-0.11658	#N/A	0.374407	0.583333
4-cholesten-3-one	1.1021	0.14022	#N/A	0.296887	0.583333
S-allylcysteine	2.173	1.1197	#N/A	0.474919	0.582667
phenol glucuronide	1.7033	0.76832	#N/A	0.343309	0.582667
glycosyl-N-stearoyl-sphingosine (d18:1/18:0)	1.0998	0.13724	#N/A	0.273968	0.582667
21-hydroxypregnenolone disulfate	1.2354	0.30499	#N/A	0.395595	0.582
pregnen-diol disulfate*	1.2118	0.27712	#N/A	0.335712	0.582
leucine	0.94807	-0.076941	#N/A	0.332387	0.582
4-ethylphenyl sulfate	0.68862	-0.53823	#N/A	0.276141	0.582
behenoyl sphingomyelin (d18:1/22:0)*	0.93963	-0.08984	#N/A	0.47927	0.581333
palmitoyl-sphingosine-phosphoethanolamine (d18:1/16:0)	1.086	0.11907	#N/A	0.324067	0.581333
androstenediol (3alpha, 17alpha) monosulfate (3)	0.89096	-0.16657	#N/A	0.364533	0.580667
indoleacetate	1.3611	0.44481	#N/A	0.598013	0.58
quinolinate	1.2257	0.29356	#N/A	0.577233	0.58
3beta,7alpha-dihydroxy-5-cholestenoate	1.1853	0.24522	#N/A	0.468348	0.58
N-formylanthranilic acid	1.3678	0.45182	#N/A	0.452293	0.578667
1-myristoyl-2-arachidonoyl-GPC (14:0/20:4)*	1.1399	0.18893	#N/A	0.302188	0.578
alliin	2.1122	1.0787	#N/A	0.405277	0.577333
2-piperidinone	1.2718	0.34683	#N/A	0.311131	0.576667
S-methylcysteine	0.89763	-0.15581	#N/A	0.244823	0.576667
linoleoyl-arachidonoyl-glycerol (18:2/20:4) [2]*	1.1021	0.1403	#N/A	0.178533	0.576667
indolepropionate	4.3288	2.114	#N/A	0.395463	0.576
sphingomyelin (d18:2/16:0, d18:1/16:1)*	1.0799	0.11091	#N/A	0.411961	0.575333
eicosanedioate (C20-DC)	0.96259	-0.055002	#N/A	0.194948	0.575333
salicylate	3.5971	1.8468	#N/A	0.147221	0.575333
ximenoylcarnitine (C26:1)*	0.96716	-0.048175	#N/A	0.113332	0.575333
N1-Methyl-4-pyridone-3-carboxamide	0.9455	-0.080847	#N/A	0.0855914	0.575333
phenylalanine	1.0378	0.053575	#N/A	0.341143	0.574667
inosine	1.4059	0.49147	#N/A	0.225576	0.574667
3-hydroxyisobutyrate	1.0726	0.10108	#N/A	0.160757	0.574667
palmitoleate (16:1n7)	0.95411	-0.067774	#N/A	0.129615	0.574667
perfluorooctanesulfonate (PFOS)	1.067	0.093537	#N/A	0.0198005	0.574667
octadecanedioate (C18)	1.1895	0.2504	#N/A	0.162577	0.574
4-methyl-2-oxopentanoate	1.0113	0.016239	#N/A	0.11294	0.574
2-aminoheptanoate	1.1637	0.21869	#N/A	0.463668	0.572667
ursodeoxycholate	1.6134	0.69008	#N/A	0.270111	0.572
sphingomyelin (d18:1/20:0, d16:1/22:0)*	0.97671	-0.034003	#N/A	0.267491	0.571333
branched-chain, straight-chain, or cyclopropyl 10:1 fatty acid (1)*	0.9863	-0.019899	#N/A	0.00770369	0.571333
beta-alanine	1.1139	0.15561	#N/A	0.319967	0.570667
3,5-dichloro-2,6-dihydroxybenzoic acid	1.148	0.19914	#N/A	0.223701	0.570667
2-methylbutyrylcarnitine (C5)	0.94109	-0.087601	#N/A	0.137177	0.570667
3-methylglutarate/2-methylglutarate	0.89646	-0.15769	#N/A	0.304174	0.569333
docosatrienoate (22:3n3)	1.0039	0.0056209	#N/A	0.0484622	0.569333
N-methylhydroxyproline	0.6539	-0.61287	#N/A	0.580098	0.568667
delta-CEHC	1.205	0.26905	#N/A	0.400531	0.568667
3-methyl catechol sulfate (1)	2.4501	1.2929	#N/A	0.231266	0.568667
erythronate*	0.96809	-0.046791	#N/A	0.190056	0.568667
3-(4-hydroxyphenyl)lactate (HPLA)	0.9645	-0.052148	#N/A	0.183117	0.568667
N-acetylthreonine	0.93484	-0.097213	#N/A	0.276395	0.567333
dehydroepiandrosterone sulfate (DHEA-S)	0.92287	-0.11581	#N/A	0.366065	0.566667
lignoceroyl sphingomyelin (d18:1/24:0)	0.94803	-0.076988	#N/A	0.363254	0.566667
gamma-glutamylglycine	0.94262	-0.085256	#N/A	0.135945	0.566667
2-aminophenol sulfate	1.1742	0.2317	#N/A	0.0751605	0.565333
1-stearoyl-2-docosahexaenoyl-GPE (18:0/22:6)*	1.0852	0.11796	#N/A	0.247157	0.564667
glycochenodeoxycholate glucuronide (1)	1.1301	0.17641	#N/A	0.182253	0.564667
3-hydroxypyridine sulfate	1.3771	0.46163	#N/A	0.371571	0.563333
androstenediol (3alpha, 17alpha) monosulfate (2)	0.95763	-0.06246	#N/A	0.1702	0.563333
formiminoglutamate	1.1772	0.23535	#N/A	0.518382	0.562
N-palmitoylglycine	1.1191	0.16239	#N/A	0.322264	0.562
linoleoyl-arachidonoyl-glycerol (18:2/20:4) [1]*	1.1535	0.206	#N/A	0.266713	0.561333
androstenediol (3beta,17beta) monosulfate (1)	0.94811	-0.076871	#N/A	0.214618	0.561333
glycerophosphorylcholine (GPC)	0.97245	-0.040303	#N/A	0.0120252	0.561333
arachidonate (20:4n6)	1.2741	0.34948	#N/A	0.514734	0.560667
riboflavin (Vitamin B2)	1.2788	0.35478	#N/A	0.270113	0.56
C-glycosyltryptophan	0.98261	-0.025316	#N/A	0.0758252	0.56
alpha-hydroxyisovalerate	1.1212	0.16509	#N/A	0.43476	0.559333
5-dodecenoylcarnitine (C12:1)	0.93707	-0.09377	#N/A	0.359669	0.559333
N6,N6-dimethyllysine	1.0844	0.11696	#N/A	0.246873	0.559333
taurolithocholate 3-sulfate	0.80112	-0.31991	#N/A	0.169199	0.559333
2,6-dihydroxybenzoic acid	0.98415	-0.023044	#N/A	0.0494567	0.559333
myristoleoylcarnitine (C14:1)*	0.95099	-0.072503	#N/A	0.28458	0.558667
dodecanedioate (C12)	1.4246	0.51055	#N/A	0.496206	0.558
5alpha-pregnan-3beta,20alpha-diol monosulfate (2)	0.67926	-0.55795	#N/A	0.526619	0.557333
oleoyl-linoleoyl-glycerol (18:1/18:2) [2]	0.89382	-0.16194	#N/A	0.420311	0.557333
3-methoxytyrosine	1.0769	0.10684	#N/A	0.418555	0.557333
1-(1-enyl-palmitoyl)-2-linoleoyl-GPC (P-16:0/18:2)*	0.9362	-0.095114	#N/A	0.397507	0.557333
adrenate (22:4n6)	1.4209	0.50685	#N/A	0.487956	0.556
1,2-dilinoleoyl-GPC (18:2/18:2)	1.0918	0.12667	#N/A	0.283559	0.554667
gamma-glutamyl-epsilon-lysine	0.95864	-0.060936	#N/A	0.201452	0.554667
hexanoylglutamine	1.0396	0.055961	#N/A	0.0451826	0.554667
valine	0.95751	-0.062638	#N/A	0.243579	0.554
sphingosine	1.0898	0.12402	#N/A	0.109752	0.554
eicosenedioate (C20:1-DC)*	0.95752	-0.062625	#N/A	0.0983292	0.554
pregnenetriol sulfate*	1.1411	0.19045	#N/A	0.239398	0.553333
1-methylhistidine	1.0413	0.058418	#N/A	0.136648	0.553333
10-nonadecenoate (19:1n9)	0.97827	-0.031698	#N/A	0.0999222	0.553333
N6-methyllysine	0.93693	-0.093988	#N/A	0.0523649	0.553333
gulonate*	1.0814	0.11295	#N/A	0.477447	0.552667
sphingomyelin (d18:2/23:1)*	1.1023	0.14055	#N/A	0.244397	0.552667
eicosenoate (20:1n9 or 1n11)	1.2902	0.36759	#N/A	0.392013	0.552
3b-hydroxy-5-cholenoic acid	0.87039	-0.20027	#N/A	0.376907	0.552
cortisone	0.96086	-0.057598	#N/A	0.332535	0.552
2R,3R-dihydroxybutyrate	0.95302	-0.06942	#N/A	0.211252	0.552
3-(3-hydroxyphenyl)propionate	0.75817	-0.3994	#N/A	0.198938	0.552
carotene diol (1)	1.0402	0.056844	#N/A	0.122603	0.551333
androstenediol (3beta,17beta) disulfate (2)	1.1491	0.20049	#N/A	0.25341	0.550667
6-hydroxyindole sulfate	0.99263	-0.010669	#N/A	0.0554704	0.550667
glycohyocholate	1.539	0.62198	#N/A	0.455663	0.55
cerotoylcarnitine (C26)*	0.95484	-0.066664	#N/A	0.297132	0.55
carotene diol (2)	0.93259	-0.10069	#N/A	0.254593	0.55
linoleate (18:2n6)	0.96001	-0.058885	#N/A	0.163777	0.55
2-hydroxyoctanoate	1.0582	0.081632	#N/A	0.0799552	0.55
eugenol sulfate	1.0914	0.12615	#N/A	0.0501593	0.55
17alpha-hydroxypregnanolone glucuronide	0.70035	-0.51385	#N/A	0.653998	0.549333
2-naphthol sulfate	1.0949	0.1308	#N/A	0.174615	0.549333
N-stearoyl-sphingadienine (d18:2/18:0)*	1.1272	0.17276	#N/A	0.202663	0.548667
N-acetyl-2-aminooctanoate*	1.0871	0.12054	#N/A	0.162599	0.548667
1-linoleoyl-2-arachidonoyl-GPC (18:2/20:4n6)*	1.0083	0.011951	#N/A	0.0661607	0.548667
docosapentaenoate (n6 DPA; 22:5n6)	1.2946	0.37255	#N/A	0.456917	0.548
erucate (22:1n9)	2.2588	1.1756	#N/A	0.279248	0.548
choline	1.0077	0.011009	#N/A	0.161215	0.548
glutamine conjugate of C6H10O2 (1)*	1.0273	0.038885	#N/A	0.00829973	0.547333
ceramide (d18:1/14:0, d16:1/16:0)*	0.94415	-0.082918	#N/A	0.262149	0.546667
sphingomyelin (d18:0/20:0, d16:0/22:0)*	1.107	0.14668	#N/A	0.0816639	0.546667
glutarate (C5-DC)	0.80347	-0.31569	#N/A	0.523912	0.546
3-formylindole	1.1189	0.16203	#N/A	0.390222	0.546
ectoine	1.1722	0.22927	#N/A	0.163416	0.546
N6-carbamoylthreonyladenosine	0.98307	-0.024633	#N/A	0.00797451	0.546
docosapentaenoate (DPA; 22:5n3)	1.3796	0.46427	#N/A	0.494623	0.545333
sphingomyelin (d18:1/18:1, d18:2/18:0)	1.056	0.078673	#N/A	0.224963	0.544
1-stearoyl-2-linoleoyl-GPI (18:0/18:2)	1.1078	0.14764	#N/A	0.345848	0.543333
3-hydroxyhexanoate	1.0331	0.046933	#N/A	0.0783744	0.541333
homocitrulline	1.0957	0.1318	#N/A	0.0569574	0.541333
N-acetylmethionine	0.96899	-0.045448	#N/A	0.0521858	0.541333
N-acetylputrescine	1.042	0.059327	#N/A	0.281408	0.54
3-hydroxyoctanoate	1.1447	0.19498	#N/A	0.276741	0.54
betaine	0.97108	-0.042342	#N/A	0.11337	0.54
gamma-glutamylvaline	1.0101	0.014488	#N/A	0.0251351	0.54
1-linoleoyl-GPC (18:2)	1.0689	0.096076	#N/A	0.310673	0.539333
xanthurenate	1.1661	0.22163	#N/A	0.301201	0.538667
1-palmitoyl-2-stearoyl-GPC (16:0/18:0)	0.98711	-0.018722	#N/A	0.162935	0.538667
palmitoyl dihydrosphingomyelin (d18:0/16:0)*	1.043	0.060782	#N/A	0.126333	0.538667
gamma-glutamylisoleucine*	1.0223	0.031759	#N/A	0.122431	0.538
creatine	1.0605	0.084703	#N/A	0.271117	0.537333
1-oleoyl-2-docosahexaenoyl-GPC (18:1/22:6)*	1.0389	0.05503	#N/A	0.265562	0.536
2-ketocaprylate	1.0547	0.076816	#N/A	0.0741908	0.536
N-acetylglycine	1.0813	0.11272	#N/A	0.296463	0.535333
phenyllactate (PLA)	0.97681	-0.033855	#N/A	0.0787804	0.535333
2-aminooctanoate	0.92063	-0.11931	#N/A	0.301876	0.534667
citrulline	1.036	0.051001	#N/A	0.230318	0.534667
cortisol	1.0606	0.084865	#N/A	0.212787	0.534667
deoxycholate	1.1352	0.183	#N/A	0.15591	0.534667
hypotaurine	1.0806	0.11187	#N/A	0.0786425	0.534667
oleoyl-linoleoyl-glycerol (18:1/18:2) [1]	0.94349	-0.083921	#N/A	0.260918	0.534
1-palmitoyl-2-docosahexaenoyl-GPC (16:0/22:6)	0.98103	-0.027633	#N/A	0.0894676	0.534
malonate	2.3583	1.2377	#N/A	0.496685	0.533333
guanidinosuccinate	1.0791	0.10986	#N/A	0.186532	0.533333
2-aminobutyrate	1.038	0.053797	#N/A	0.153742	0.532667
3-methyl-2-oxovalerate	1.0135	0.019348	#N/A	0.0894203	0.532667
alpha-ketoglutaramate*	1.0209	0.029835	#N/A	0.251932	0.532
gamma-glutamylphenylalanine	0.97392	-0.03813	#N/A	0.017044	0.532
5alpha-pregnan-diol disulfate	0.5791	-0.78811	#N/A	0.67922	0.53
hydroxyproline	1.1607	0.21499	#N/A	0.242352	0.53
N4-acetylcytidine	1.0188	0.026839	#N/A	0.143294	0.529333
cortolone glucuronide (1)	1.0524	0.073648	#N/A	0.0529532	0.529333
glycolithocholate sulfate*	0.97621	-0.034738	#N/A	0.00283195	0.529333
5alpha-pregnan-3beta,20beta-diol monosulfate (1)	0.55707	-0.84408	#N/A	0.821833	0.528667
glycosyl ceramide (d18:1/20:0, d16:1/22:0)*	1.0864	0.11953	#N/A	0.250329	0.528667
androstenediol (3beta,17beta) monosulfate (2)	0.9246	-0.11309	#N/A	0.228312	0.528667
stearoyl sphingomyelin (d18:1/18:0)	1.0099	0.014258	#N/A	0.0384998	0.528667
gamma-glutamyltyrosine	0.9803	-0.028704	#N/A	0.0259931	0.528667
deoxycarnitine	1.0205	0.0293	#N/A	0.25482	0.528
kynurenate	1.0273	0.038893	#N/A	0.0573054	0.528
2-hydroxypalmitate	1.0043	0.0062274	#N/A	0.0280663	0.528
3-methylglutarylcarnitine (2)	0.96973	-0.04434	#N/A	0.0026314	0.528
21-hydroxypregnenolone monosulfate (1)	1.129	0.1751	#N/A	0.142502	0.527333
3-carboxy-4-methyl-5-propyl-2-furanpropanoate (CMPF)	1.0752	0.10465	#N/A	0.139683	0.526667
oleoyl-arachidonoyl-glycerol (18:1/20:4) [2]*	1.0076	0.010899	#N/A	0.0654115	0.526667
taurochenodeoxycholic acid 3-sulfate	1.4094	0.49512	#N/A	0.231164	0.525333
taurocholenate sulfate*	1.0636	0.088931	#N/A	0.0970003	0.525333
maleate	0.94165	-0.086737	#N/A	0.0901436	0.525333
phenylacetylglutamine	0.98994	-0.01458	#N/A	0.038318	0.525333
dihomolinoleate (20:2n6)	1.152	0.2042	#N/A	0.276054	0.524667
behenoyl dihydrosphingomyelin (d18:0/22:0)*	1.0448	0.063195	#N/A	0.0246797	0.524667
dimethyl sulfone	1.0528	0.07422	#N/A	0.121818	0.524
sphingomyelin (d18:2/21:0, d16:2/23:0)*	1.0377	0.053399	#N/A	0.119212	0.524
butyrylcarnitine (C4)	1.0388	0.054987	#N/A	0.105982	0.524
1-oleoylglycerol (18:1)	1.007	0.01005	#N/A	0.0289271	0.524
hydroxypalmitoyl sphingomyelin (d18:1/16:0(OH))	1.0037	0.0053347	#N/A	0.0129623	0.524
perfluorooctanoate (PFOA)	1.1154	0.15761	#N/A	0.155323	0.523333
N-acetyltryptophan	1.0525	0.073775	#N/A	0.145966	0.523333
vanillic acid glycine	1.4025	0.48798	#N/A	0.287109	0.522667
myristoyl dihydrosphingomyelin (d18:0/14:0)*	1.018	0.025725	#N/A	0.00118819	0.522667
pregnanolone/allopregnanolone sulfate	0.66602	-0.58635	#N/A	0.592363	0.522
N-methylpipecolate	0.8702	-0.20058	#N/A	0.217463	0.522
1-stearoyl-2-docosahexaenoyl-GPC (18:0/22:6)	1.0023	0.003378	#N/A	0.0554041	0.522
3-aminoisobutyrate	1.0647	0.090402	#N/A	0.175699	0.520667
3-indoxyl sulfate	1.0576	0.080759	#N/A	0.109587	0.520667
5alpha-pregnan-3beta,20alpha-diol disulfate	0.78102	-0.35657	#N/A	0.363546	0.52
urea	1.0057	0.0081843	#N/A	0.0838662	0.52
linoleoyl ethanolamide	0.99728	-0.0039342	#N/A	0.0531121	0.519333
palmitoyl sphingomyelin (d18:1/16:0)	1.0197	0.028101	#N/A	0.0964076	0.518667
6-oxopiperidine-2-carboxylate	1.0993	0.13662	#N/A	0.252879	0.518
linolenate (18:3n3 or 3n6)	1.1439	0.19391	#N/A	0.247478	0.518
S-methylmethionine	1.4103	0.49596	#N/A	0.212662	0.518
2,3-dihydroxy-2-methylbutyrate	1.0177	0.025268	#N/A	0.153005	0.518
undecenoylcarnitine (C11:1)	1.0586	0.082123	#N/A	0.148468	0.518
N-acetylglutamine	0.99685	-0.0045517	#N/A	0.13561	0.518
docosadioate (C22-DC)	1.0208	0.029637	#N/A	0.0463504	0.517333
S-adenosylhomocysteine (SAH)	1.0935	0.129	#N/A	0.257939	0.516667
3-hydroxybutyrate (BHBA)	0.96242	-0.055263	#N/A	0.0838364	0.516667
phenylpyruvate	1.0089	0.012775	#N/A	0.0328223	0.516
linoleoyl-linoleoyl-glycerol (18:2/18:2) [1]*	0.89214	-0.16466	#N/A	0.386877	0.515333
2-hydroxy-4-(methylthio)butanoic acid	1.0341	0.048388	#N/A	0.120977	0.515333
eicosapentaenoate (EPA; 20:5n3)	1.1135	0.15513	#N/A	0.242639	0.514667
3-(3-amino-3-carboxypropyl)uridine*	1.0226	0.032178	#N/A	0.147579	0.514
tricosanoyl sphingomyelin (d18:1/23:0)*	0.99933	-0.0009692	#N/A	0.11838	0.513333
10-undecenoate (11:1n1)	1.0574	0.080558	#N/A	0.0845907	0.513333
androstenediol (3beta,17beta) disulfate (1)	1.0758	0.10543	#N/A	0.10322	0.512667
1-(1-enyl-palmitoyl)-2-oleoyl-GPC (P-16:0/18:1)*	0.9977	-0.0033153	#N/A	0.0649994	0.512667
oleate/vaccenate (18:1)	1.0106	0.015182	#N/A	0.00724762	0.512667
linoleoyl-linoleoyl-glycerol (18:2/18:2) [2]*	0.89021	-0.16779	#N/A	0.380558	0.512
hyocholate	1.3034	0.38222	#N/A	0.284211	0.512
5alpha-pregnan-3beta-ol,20-one sulfate	0.92396	-0.1141	#N/A	0.158191	0.511333
dimethylarginine (ADMA + SDMA)	0.99481	-0.0075015	#N/A	0.051662	0.511333
N-acetyl-beta-alanine	0.99421	-0.0083706	#N/A	0.0325322	0.510667
1-palmitoyl-2-docosahexaenoyl-GPE (16:0/22:6)*	1.0079	0.011294	#N/A	0.0162424	0.510667
pipecolate	1.0711	0.099056	#N/A	0.20819	0.51
alpha-ketobutyrate	1.0533	0.074922	#N/A	0.149224	0.51
sphingomyelin (d18:2/23:0, d18:1/23:1, d17:1/24:1)*	0.99792	-0.0030097	#N/A	0.0891132	0.509333
quinate	0.90857	-0.13833	#N/A	0.0373342	0.509333
hypoxanthine	1.082	0.11365	#N/A	0.231211	0.508667
corticosterone	1.0463	0.065275	#N/A	0.0834709	0.508667
isobutyrylcarnitine (C4)	1.014	0.020114	#N/A	0.0812921	0.508667
N-acetylvaline	1.0465	0.065577	#N/A	0.241349	0.508
isoursodeoxycholate	0.77769	-0.36274	#N/A	0.19861	0.508
ascorbic acid 2-sulfate	1.0191	0.02723	#N/A	0.117762	0.508
picolinate	1.0065	0.0093647	#N/A	0.158453	0.507333
tryptophan	1.0205	0.029267	#N/A	0.152778	0.506667
ethyl beta-glucopyranoside	1.4991	0.58405	#N/A	0.258371	0.506
sphingomyelin (d18:1/20:1, d18:2/20:0)*	1.0114	0.016338	#N/A	0.0487066	0.506
6-bromotryptophan	1.0131	0.018821	#N/A	0.0368174	0.506
propionylcarnitine (C3)	1.0128	0.01832	#N/A	0.050644	0.505333
2S,3R-dihydroxybutyrate	1.0248	0.035367	#N/A	0.0153032	0.504667
imidazole propionate	0.8703	-0.20041	#N/A	0.155931	0.504
N-acetyltyrosine	0.99507	-0.0071335	#N/A	0.0364698	0.504
2-O-methylascorbic acid	1.0236	0.033594	#N/A	0.229591	0.503333
methionine sulfone	0.92161	-0.11777	#N/A	0.157181	0.503333
glycodeoxycholate 3-sulfate	1.1612	0.21558	#N/A	0.147638	0.503333
androsterone glucuronide	1.0363	0.05138	#N/A	0.076811	0.503333
1-linolenoyl-GPC (18:3)*	0.95937	-0.059839	#N/A	0.102336	0.502667
pregnenediol sulfate (C21H34O5S)*	1.0125	0.017975	#N/A	0.101309	0.502667
5-hydroxylysine	1.4025	0.48803	#N/A	0.490129	0.502
levetiracetam	1.3089	0.3884	#N/A	0.33705	0.502
N-acetylphenylalanine	1.0439	0.062001	#N/A	0.216903	0.502
metabolonic lactone sulfate	1.1034	0.14199	#N/A	0.126515	0.502
sphingomyelin (d18:2/14:0, d18:1/14:1)*	1.0243	0.034659	#N/A	0.0934634	0.502
12,13-DiHOME	1.1669	0.22267	#N/A	0.0958708	0.501333
glycosyl-N-behenoyl-sphingadienine (d18:2/22:0)*	1.0485	0.068334	#N/A	0.1779	0.5
2-hydroxy-3-methylvalerate	1.0107	0.01535	#N/A	0.00750108	0.5

## Sheet: Supplementary Table 3
Compounds	Fold Change	VIP	P
cysteine-glutathione disulfide	0.10294	1.96005	8.963e-10
cysteinylglycine	0.10502	3.08896	2.4334e-41
cys-gly, oxidized	0.1804	2.82054	2.483e-27
sarcosine	0.24994	2.06073	4.2122e-10
cysteine s-sulfate	0.32312	2.56128	2.6868e-18
1-carboxyethylleucine	0.33757	2.38762	4.8361e-17
N-acetylaspartate (NAA)	0.33784	2.35429	2.2455e-14
5-oxoproline	0.40082	2.95821	1.4799e-34
aspartate	0.43396	2.91118	4.3194e-31
3-methylhistidine	0.45526	1.18165	0.00077437
tryptophan betaine	0.45898	1.05064	0.00078148
1-carboxyethylvaline	0.48348	2.07606	3.3978e-12
N-methylproline	0.50852	1.00904	0.0052178
3-amino-2-piperidone	0.51835	2.33086	5.493e-16
taurine	0.51877	2.69891	9.7316e-23
1-carboxyethylisoleucine	0.53476	1.61154	4.2582e-07
cysteinylglycine disulfide*	0.54303	2.37227	3.0752e-15
glutamate	0.58355	1.9032	1.4604e-09
ornithine	0.64874	2.14839	2.016e-12
cysteine	0.656	2.25074	3.7525e-13
alpha-hydroxyisocaproate	0.66358	1.81135	8.8844e-08
1-carboxyethylphenylalanine	0.67822	1.02794	0.0016409
indole-3-carboxylate	0.70351	1.29734	0.00011163
hydroxy-N6,N6,N6-trimethyllysine*	0.7038	1.58258	3.6906e-07
kynurenine	0.72063	1.26642	0.00023532
glutamine	1.2099	1.16677	0.0011185
5-(galactosylhydroxy)-L-lysine	1.2525	1.02814	0.0036898
N,N,N-trimethyl-alanylproline betaine (TMAP)	1.2946	1.20731	0.00069321
imidazole lactate	1.3518	1.05136	0.0020561
methionine	1.358	1.61381	1.541e-06
vanillylmandelate (VMA)	1.4683	1.39361	3.616e-05
isovalerate (C5)	1.508	1.28735	0.00030417
N-acetylglutamate	1.5272	1.09959	0.0016484
1-ribosyl-imidazoleacetate*	1.5698	1.0315	0.0032885
methionine sulfoxide	1.6096	1.38427	8.5926e-05
pyroglutamine*	1.8047	1.29514	0.00010968
isobutyrylglycine (C4)	1.8398	1.18919	0.00087922
isovalerylglycine	2.1275	1.17833	0.0010593
cystine	2.1318	1.30279	0.00012567
fructosyllysine	2.2043	1.59252	2.5748e-06
arginine	2.353	2.33851	1.7221e-13
N-formylphenylalanine	2.5166	1.48163	3.2047e-05
5-methylthioadenosine (MTA)	8.6764	2.51371	7.7104e-18
maltose	0.23734	2.26457	4.9028e-15
pyruvate	0.28204	3.09114	4.2069e-42
lactate	0.35523	2.85654	1.8756e-28
N-acetylglucosamine/N-acetylgalactosamine	0.66645	1.15373	0.0001433
N-acetylneuraminate	1.2407	1.243	0.00032098
ribonate	1.49	1.10149	0.0020655
glucuronate	1.62	1.34658	4.863e-05
fructose	3.077	1.28991	8.9146e-05
glucose	3.9297	2.41572	1.5708e-16
mannose	4.5057	1.93883	2.4831e-10
heme	0.12744	2.44693	1.5145e-16
nicotinamide	0.53941	2.26522	7.7112e-14
biliverdin	0.62637	1.20919	0.00029327
1-methylnicotinamide	0.67014	1.03252	0.0014284
FAD	0.72008	1.38608	8.4656e-05
retinol (Vitamin A)	1.5267	1.74999	1.6602e-08
bilirubin	2.2757	1.60286	9.1882e-07
bilirubin (E,E)*	2.5598	1.7686	1.0589e-07
fumarate	0.46106	2.88097	4.9123e-29
malate	0.50833	2.75322	2.3113e-22
phosphate	0.51036	2.89168	8.685e-35
succinate	0.54314	2.37625	1.1443e-15
alpha-ketoglutarate	0.56867	1.38979	1.3833e-05
docosapentaenoylcarnitine (C22:5n3)*	0.28667	2.58655	3.4044e-19
branched chain 14:0 dicarboxylic acid	0.30146	1.45405	2.0407e-05
arachidonoylcarnitine (C20:4)	0.31225	2.52091	1.023e-17
docosahexaenoylcarnitine (C22:6)*	0.34408	2.3218	8.1824e-15
undecanedioate (C11-DC)	0.365	2.47859	9.1922e-18
adrenoylcarnitine (C22:4)*	0.39718	2.26183	2.2632e-12
phosphoethanolamine (PE)	0.40324	2.81492	8.4218e-26
linoleoylcarnitine (C18:2)*	0.40556	2.87684	2.1155e-25
pregnanediol-3-glucuronide	0.42221	1.14953	0.0042736
dihomo-linolenoylcarnitine (C20:3n3 or 6)*	0.43413	2.27945	2.3967e-13
1-(1-enyl-stearoyl)-GPE (P-18:0)*	0.46489	2.18504	2.8172e-13
oleoylcarnitine (C18:1)	0.4969	2.75092	2.4876e-21
1-(1-enyl-oleoyl)-GPE (P-18:1)*	0.50369	1.96627	1.0321e-10
linolenoylcarnitine (C18:3)*	0.51123	2.30931	9.5498e-14
dodecenedioate (C12:1-DC)*	0.51339	1.32633	0.00016982
3-hydroxylaurate	0.5183	1.52561	3.2607e-06
1-(1-enyl-palmitoyl)-GPE (P-16:0)*	0.52843	1.99521	4.6663e-11
1-(1-enyl-palmitoyl)-GPC (P-16:0)*	0.52982	2.47073	4.0851e-18
dihomo-linoleoylcarnitine (C20:2)*	0.55135	2.34285	7.6561e-13
sphingomyelin (d18:1/25:0, d19:0/24:1, d20:1/23:0, d19:1/24:0)*	0.55696	1.34144	0.0005255
tetradecadienoate (14:2)*	0.57062	1.2625	0.00022936
margaroylcarnitine (C17)*	0.57401	1.96282	1.5764e-08
caproate (6:0)	0.57707	2.35083	1.4942e-17
3-hydroxymyristate	0.58017	1.29369	0.00011124
1-stearoyl-GPC (18:0)	0.58412	2.26893	1.5763e-14
valerate (5:0)	0.58807	1.0845	0.00052388
palmitoleoylcarnitine (C16:1)*	0.61408	1.9294	7.8131e-09
octanoylcarnitine (C8)	0.62583	1.1655	0.0029575
3-hydroxyoleate*	0.6373	1.00183	0.0050004
dodecadienoate (12:2)*	0.6468	1.39223	0.00010319
2-palmitoyl-GPC* (16:0)*	0.66161	1.9904	5.5534e-11
1-palmitoyl-GPC (16:0)	0.66424	2.41787	6.8428e-17
lignoceroylcarnitine (C24)*	0.66945	1.09707	0.0011815
palmitoylcarnitine (C16)	0.68199	2.0645	2.0219e-09
stearoylcarnitine (C18)	0.69399	2.0057	6.3114e-09
1-palmitoleoyl-GPC* (16:1)*	0.71147	1.67078	3.9145e-07
myristoylcarnitine (C14)	0.72244	1.39744	0.00015788
3-hydroxydecanoylcarnitine	0.72468	1.03414	0.010431
3-hydroxydecanoate	0.72653	1.03034	0.0028692
1-(1-enyl-palmitoyl)-2-linoleoyl-GPE (P-16:0/18:2)*	0.73005	1.13042	0.0012079
1-oleoyl-GPC (18:1)	0.73072	1.83601	4.7615e-09
1-(1-enyl-stearoyl)-2-oleoyl-GPE (P-18:0/18:1)	0.75163	1.17111	0.00089682
phosphocholine	0.75313	1.33113	5.0263e-05
(14 or 15)-methylpalmitate (a17:0 or i17:0)	0.77686	1.14445	0.0016022
2-hydroxylaurate	0.77847	1.04012	0.0028332
acetylcarnitine (C2)	0.78769	1.17675	0.00092555
1-(1-enyl-stearoyl)-2-arachidonoyl-GPE (P-18:0/20:4)*	0.79057	1.0452	0.008444
N-oleoylserine	0.79755	1.01666	0.0051995
1-(1-enyl-palmitoyl)-2-oleoyl-GPE (P-16:0/18:1)*	0.8016	1.10471	0.0017491
1-(1-enyl-palmitoyl)-2-arachidonoyl-GPE (P-16:0/20:4)*	0.80574	1.07279	0.0056472
laurate (12:0)	0.80886	1.05826	0.0018325
1-palmitoyl-2-oleoyl-GPC (16:0/18:1)	1.2151	1.21999	0.0001956
cholesterol	1.2303	1.06413	0.00058269
1-arachidonoyl-GPI* (20:4)*	1.2722	1.13162	0.0011221
1-arachidonoyl-GPE (20:4n6)*	1.325	1.17174	0.00017625
pelargonate (9:0)	1.3252	1.43009	0.00012542
1-linoleoyl-GPG (18:2)*	1.3555	1.06795	0.0011242
1-palmitoleoyl-2-linoleoyl-GPC (16:1/18:2)*	1.3927	1.00848	0.0015449
1-linoleoyl-GPI* (18:2)*	1.4031	1.00324	0.0033583
caprate (10:0)	1.451	1.62276	8.7734e-07
1-stearoyl-GPI (18:0)	1.4657	1.4229	0.00011132
3,4-dihydroxybutyrate	1.4818	1.32365	0.00010808
1-palmitoyl-2-alpha-linolenoyl-GPC (16:0/18:3n3)*	1.5326	1.21604	0.00059457
heptanoate (7:0)	1.546	1.4036	0.00019331
1-palmitoleoyl-2-linolenoyl-GPC (16:1/18:3)*	1.6001	1.24333	0.00029603
1-palmitoyl-2-palmitoleoyl-GPC (16:0/16:1)*	1.779	1.05077	0.0012489
caprylate (8:0)	1.791	1.73568	2.1926e-07
1-linoleoyl-GPE (18:2)*	1.8274	1.29195	0.00014657
suberate (C8-DC)	1.9316	1.29869	0.00014361
sphingadienine	1.9348	1.52133	9.0456e-06
1-palmitoyl-GPI* (16:0)	2.1068	1.1631	0.0010181
3-hydroxysebacate	2.2452	1.17829	0.00042549
2-hydroxysebacate	2.6513	1.68556	1.4406e-07
suberoylcarnitine (C8-DC)	2.9416	1.05779	0.00066818
1-linoleoylglycerol (18:2)	3.1798	1.5523	1.0512e-06
8-hydroxyoctanoate	3.2617	1.27988	0.00030307
glycerol	3.6206	1.97749	1.7956e-11
palmitoleamide (16:1)*	3.658	2.11786	1.7955e-11
stearamide (18:0)	3.7077	2.06845	1.0557e-10
2-oleoylglycerol (18:1)	3.7814	1.82339	1.2408e-08
linoleamide (18:2n6)	3.7995	2.14397	6.3397e-12
oleamide	3.9635	2.20678	1.1093e-12
palmitamide (16:0)	4.3076	2.16854	2.5952e-12
palmitoylcholine	6.4397	1.52569	3.6725e-05
linoleoylcholine*	6.6972	1.53093	3.7866e-05
arachidonoylcholine	7.5194	1.48356	3.7687e-05
AMP	0.13639	2.91639	2.431e-30
uracil	0.14265	2.9561	2.2728e-34
N-carbamoylaspartate	0.18702	2.9336	1.5289e-29
5,6-dihydrouracil	0.29782	1.78321	8.7919e-09
dihydroorotate	0.49217	1.77255	4.206e-08
N6-methyladenosine	1.4884	1.29469	0.00017009
2'-O-methyluridine	1.5408	1.3786	0.00035703
allantoin	1.6066	1.33593	8.2429e-05
5-methyluridine (ribothymidine)	1.6224	1.83234	9.8644e-09
N1-methylinosine	1.7241	1.426	3.9243e-05
adenine	3.1352	2.15094	3.6178e-11
2'-deoxyuridine	5.5534	2.14096	3.8642e-12
2'-O-methylcytidine	9.4979	2.47663	4.1686e-17
leucylglycine	0.59347	1.25443	3.3904e-05
gamma-glutamyltryptophan	0.66426	1.91452	2.2415e-09
gamma-glutamylmethionine	1.4459	1.27125	0.0001948

## Sheet: Supplementary Table 4
Accession	Gene	BC-1/HC	BC-2/HC	BC-3/HC	BC-4/HC	BC-5/HC	BC-6/HC	BC-7/HC	BC-8/HC	BC-9/HC
Q29RF7	PDS5A	6.86	9.345	6.929	4.973	5.3	7.368	3.495	1.011	12.024
P62328	TMSB4X	3.471	1.197	3.104	3.271	4	2.78	3.674	1.164	1.714
P67936	TPM4	2.862	1.455	2.884	2.526	4.284	2.726	2.928	1.468	1.886
P11226	MBL2	2.205	1.426	1.809	1.526	2.742	1.868	1	0.793	0.858
P37802	TAGLN2	2.182	1.32	2.343	2.014	2.728	2.218	2.342	1.434	1.845
Q15485	FCN2	2.011	1.104	2.69	1.568	1.339	1.465	1.195	2.119	1.07
P17174	GOT1	2.005	1.838	2.788	2.175	2.242	1.91	2.57	1.259	1.877
B4E3Q4	ADA2	1.908	1.588	2.523	1.51	1.694	1.444	2.296	1.249	1.752
P22352	GPX3	1.903	2.073	3.189	2.415	2.464	2.374	3.758	1.264	2.12
Q96IY4	CPB2	1.874	1.886	2.558	2.337	1.98	1.853	2.159	1.181	1.837
P12259	F5	1.865	0.975	1.814	1.531	1.378	1.334	1.376	1.25	1.155
Q96PD5	PGLYRP2	1.78	1.66	2.227	1.887	2.081	1.862	2.527	1.308	1.902
P63104	YWHAZ	1.779	0.968	1.917	1.646	2.451	1.734	1.955	1.258	1.345
P07737	PFN1	1.778	1.219	2.169	1.336	2.218	2.02	2.556	1.333	1.998
P33908	MAN1A1	1.744	1.441	1.852	1.583	1.655	1.509	1.66	1.215	1.465
P09493	TPM1	1.7	1.141	2.12	1.806	3.203	1.725	3.096	1.106	1.063
P06753	TPM3	1.589	1.036	2.115	1.909	2.604	1.82	2.558	1.096	1.327
P27169	PON1	1.515	1.449	1.564	1.291	1.546	1.327	1.65	1.203	1.889
P48637	GSS	1.473	1.685	2.646	2.38	2.451	1.737	2.37	1.099	1.642
Q15113	PCOLCE	1.463	1.701	1.541	1.066	3.076	1.859	1.374	2.153	1.815
P02766	TTR	1.451	1.63	2.728	1.771	1.876	1.796	2.229	1.607	2.025
Q13822	ENPP2	1.432	1.656	2.115	1.511	1.485	1.569	1.866	1.175	1.318
P00739	HPR	1.414	0.917	1.229	1.481	1.251	1.452	1.566	1.255	1.638
Q9UHG3	PCYOX1	1.391	1.48	1.824	1.561	1.992	1.381	2.378	0.768	1.729
P54802	NAGLU	1.283	1.16	1.811	1.583	1.643	1.316	1.686	1.037	1.375
P07195	LDHB	1.275	1.39	2.019	1.562	2.781	1.655	1.863	1.257	2.012
P02775	PPBP	1.148	1.013	1.65	1.327	1.641	4.747	2.755	1.401	1.905
P09486	SPARC	1.101	1.309	1.259	1.408	1.263	2.47	1.809	1.437	1.421
P19827	ITIH1	1.043	1.359	1.722	1.57	1.964	1.567	1.721	1.02	1.668
P27487	DPP4	0.422	0.472	0.721	0.512	0.569	0.487	0.659	0.719	0.528
P02774	GC	0.089	0.115	0.567	0.586	0.136	0.435	0.814	0.089	0.094

## Sheet: Supplementary Table 5
Compounds	VIP	P	AUC
1-(1-enyl-palmitoyl)-GPC (P-16:0)*	0.913229	2.2377e-05	0.689067
1-(1-enyl-palmitoyl)-GPE (P-16:0)*	0.651408	0.0030742	0.631733
1-stearoyl-GPC (18:0)	0.752446	0.00058045	0.667467
2'-O-methyluridine	0.544629	0.048104	0.637867
3-hydroxy-3-methylglutarate	1.6517	1.3325e-15	0.869067
3-hydroxybutyroylglycine	1.05798	6.708e-06	0.8408
3-hydroxylaurate	1.55292	1.7289e-14	0.873867
5,6-dihydrouracil	1.68549	1.8829e-16	0.8568
aconitate [cis or trans]	0.943983	0.00014163	0.8592
alpha-ketoglutarate	1.58763	4.6516e-15	0.960267
beta-hydroxyisovalerate	1.64589	2.8407e-16	0.838667
C-glycosyltryptophan	1.64447	1.0149e-15	0.824
carotene diol (1)	1.23244	1.2463e-08	0.816
citrate	0.793163	0.0024676	0.9472
cysteine	0.759961	0.0010329	0.626933
cystine	1.55368	3.2402e-14	0.9392
dihomolinolenate (20:3n3 or 3n6)	1.31565	1.4778e-09	0.842933
fructosyllysine	0.941135	2.6602e-05	0.736267
gluconate	1.71254	4.1829e-17	0.905333
glucose	2.10561	8.5666e-34	0.962667
glutamate	0.562283	0.022269	0.632533
glycerol	1.50574	4.5003e-13	0.614933
indoleacetate	1.2526	1.1848e-08	0.832
linoleamide (18:2n6)	1.97587	1.5098e-26	0.994133
linolenoylcarnitine (C18:3)*	1.42988	2.9884e-11	0.9728
lysine	1.36517	1.655e-10	0.682133
N-acetylarginine	1.49764	9.2767e-13	0.836533
N-acetylneuraminate	1.82544	5.3283e-20	0.9144
N2-acetyl,N6,N6-dimethyllysine	0.940256	3.1602e-05	0.838933
nonanoylcarnitine (C9)	1.69047	1.5365e-16	0.871733
oleamide	2.00111	1.2239e-27	0.997067
orotidine	1.61757	1.1181e-15	0.880533
palmitoylcarnitine (C16)	0.856405	0.00013048	0.6456
phenyllactate (PLA)	1.67229	1.4943e-16	0.814133
pregnanediol-3-glucuronide	1.35749	1.2392e-10	0.8328
pyroglutamine*	1.66989	1.5929e-16	0.9352
retinol (Vitamin A)	1.87439	6.6424e-23	0.946133
sarcosine	1.43583	3.642e-11	0.947733
sphingomyelin (d17:1/16:0, d18:1/15:0, d16:1/17:0)*	1.3117	8.7316e-10	0.7384
sphingomyelin (d17:2/16:0, d18:2/15:0)*	1.6523	5.1872e-16	0.8552
sphingomyelin (d18:1/18:1, d18:2/18:0)	1.50848	3.3424e-13	0.8176
sphingomyelin (d18:1/19:0, d19:1/18:0)*	1.66116	1.8829e-16	0.8424
sphingomyelin (d18:1/21:0, d17:1/22:0, d16:1/23:0)*	1.27775	2.649e-09	0.732
sphingomyelin (d18:2/24:1, d18:1/24:2)*	1.75752	1.9538e-18	0.8848
threonate	1.7235	5.2817e-17	0.874667
urate	1.75337	1.3162e-18	0.894133
2-hydroxylaurate	0.728806	0.0021974	0.676533
